# Supplementary material for: evALLution: making basic evolution concepts accessible to people with visual impairment through a multisensory tree of life
Source: Evolution (N Y). 2021 Mar 11;14(1):5. doi: 10.1186/s12052-021-00143-1 (PMC7952356; doi:10.1186/s12052-021-00143-1)
Supplement: Supplementary file 3 — Additional file 3. Anonymised raw data. [file 12052_2021_143_MOESM3_ESM.txt]

INDIV age gender scolarity academic_biology academic_evolution nature_interest outside animals evo_interest deficiency since since_percentage level previous.exp X12a1 X12b1 X12c1 X12d1 X12e1 X12f1 X12g1 X12h1 X12i1 X12j1 X12a2 X12b2 X12c2 X12d2 X12e2 X12f2 X12g2 X12h2 X12i2 X12j2 mobility mobility_daily indpendency comfort carpet sense_info sense_noinfo branch EVOscoreB EVOscoreA diff_score scolarity2 scolarity3 deficiency PLNTI_SGV PLNTII_2 PLNTII_3 PLNTII_4 CORL_2 CORL_3 CORL_4 BEETL_1 BEETL_2 FISH_2 FISH_3 FISH_4 FISH_5 BIRD_1 MOLL_2 MOLL_3 MOLL_4 MOLL_5 MOLL_6 MOLL_7 HAS_5 HAS_6 TURTL_1 TURTL_2 TURTL_3 TURTL_4 TURTL_5 TURTL_6 TURTL_7 NORM_BRANCH_SCORE NORM_PRED_SCORE
58 67 M BSC 0 0 1 4 2 1 1 67 100 3 1 1 1 1 1 1 0 0 0 0 1 1 1 0 1 1 0 1 0 0 1 4 0 3 1 2 2 5 FUNG 5 6 1 BSC 4 1 1 NA NA NA NA NA NA 2 2 NA NA NA NA NA NA NA NA NA NA NA NA NA 2 2 2 1 2 0 0 1.4 1
54 30 M HS 0 0 2 5 2 2 1 25 83.3 3 0 1 1 0 1 1 1 1 1 0 1 1 1 0 1 1 1 1 1 0 1 4 0 2 1 2 2 5 AMPH 8 8 0 HS 3 1 1 1 1 -1 NA NA NA NA NA NA NA NA NA 0 NA NA NA NA NA NA NA NA 2 2 2 1 2 3 3 1.417 1.571
33 62 M MS 0 0 2 5 6 2 1 36 58.1 3 1 1 1 1 1 1 0 1 0 1 1 1 1 1 1 1 0 0 0 1 1 4 0 3 1 2 2 5 REPT 6 5 -1 MS 2 1 NA NA NA NA NA NA NA NA NA 2 2 1 0 2 NA NA NA NA NA NA NA NA 2 2 1 1 1 2 1 1.417 1.375
46 59 F BSC 1 1 2 NA NA 1 1 4 6.8 1 0 1 1 0 1 1 1 1 1 0 1 1 1 0 1 1 1 1 0 0 1 4 0 2 2 NA 4 5 PLAN 8 7 -1 BSC 4 1 2 NA NA NA NA NA NA 2 2 NA NA NA NA 0 NA NA NA NA NA NA NA NA 2 2 2 2 2 2 2 1.818 2
55 81 F MS 0 0 2 2 1 1 1 NA NA 1 1 1 1 1 1 1 0 1 0 0 0 1 1 1 1 1 0 0 0 0 0 4 0 1 1 4 NA NA BIRD 5 4 -1 MS 2 1 NA NA NA NA NA NA NA NA NA NA NA NA NA 0 NA NA NA NA NA NA NA NA 2 2 1 2 0 0 2 1.125 1
16 18 F MS 0 0 1 5 7 1 1 18 100 3 0 1 1 0 1 1 0 1 0 0 1 NA NA NA NA NA NA NA NA NA NA NA NA NA NA NA NA NA NA 6 NA NA MS 2 1 NA NA NA NA NA NA NA NA NA NA NA NA NA NA 2 2 3 2 2 2 0 0 2 2 2 1 2 2 2 1.733 1.875
10 65 F BSC 0 0 1 2 3 1 1 65 100 3 1 1 1 0 1 1 0 1 0 0 1 1 1 0 1 0 0 0 0 0 1 1,4 1 4 2 4 2 5 BIRD 6 4 -2 BSC 4 1 NA NA NA NA NA NA NA 2 2 NA NA NA NA 2 2 2 0 0 2 2 NA NA NA NA NA NA NA NA NA 1.556 1.333
66 70 F BSC 0 0 2 6 6 2 1 70 100 2 1 1 1 0 1 0 0 0 1 0 1 1 1 1 1 1 0 1 1 0 1 4 0 3 1 NA 2 5 BIRD 5 7 2 BSC 4 1 1 2 1 -1 NA NA NA 2 2 2 2 0 2 NA 2 2 3 -1 2 2 0 2 2 2 1 2 1 0 0 1.32 1.333
64 50 M HS 0 0 2 4 7 2 1 50 100 3 1 NA NA NA NA NA NA NA NA NA NA 1 1 0 1 1 0 0 0 0 1 4 0 3 2 2 2 5 MAMM NA 5 NA HS 3 1 1 NA NA NA NA NA NA 0 2 2 2 2 2 NA NA NA NA NA NA NA NA NA NA NA NA NA NA NA NA 1.571 2
49 66 F PS 0 0 1 2 1 1 1 66 100 3 0 1 1 1 1 1 0 1 0 0 1 NA NA NA NA NA NA NA NA NA NA 4 0 2 2 2 2 NA MAMM 6 NA NA PS 1 1 NA 1 1 -1 NA NA NA NA NA NA NA NA NA 0 NA NA NA NA NA NA 0 0 0 0 2 1 2 0 3 0.692 0.75
47 62 F PS 0 0 1 3 2 1 1 62 100 3 NA 0 1 1 0 1 0 0 0 0 0 0 1 1 0 1 0 0 0 0 0 1,4 1 2 2 2 2 5 BACT 2 2 0 PS 1 1 NA NA NA NA NA NA NA 2 2 NA NA NA NA NA 2 2 3 -1 2 2 NA NA NA NA NA NA NA NA NA 1.75 2.333
37 79 F MS 0 0 1 6 7 1 1 5 6.3 2 1 1 1 0 0 1 0 1 1 1 1 1 1 1 0 1 1 1 1 1 1 1,4 1 2 2 4 2 5 ALL 6 7 1 MS 2 1 NA NA NA NA 1 0 0 NA NA NA NA NA NA 2 NA NA NA NA NA NA NA NA NA NA NA NA NA NA NA 0.75 0.333
36 86 F MS 0 0 1 1 2 1 1 75 87.2 2 0 1 1 1 1 1 0 1 0 0 0 1 1 1 1 1 0 0 0 1 0 4 0 4 1 NA 2 NA CORA 5 4 -1 MS 2 1 NA NA NA NA NA NA NA 2 2 NA NA NA NA 1 NA 2 3 2 2 2 0 0 2 0 0 1 2 2 3 1.529 2
35 60 M MS 0 0 2 5 7 2 1 32 53.3 2 1 1 1 0 1 1 0 1 1 0 0 NA NA NA NA NA 0 NA NA NA NA 1,4 1 4 2 4 2,3 4 ALL 6 NA NA MS 2 1 NA 1 1 -1 NA NA NA NA NA 2 2 2 2 NA NA NA NA NA NA NA NA NA 2 2 0 2 2 3 2 1.571 1.636
9 27 M BSC 1 1 2 2 2 2 1 21 77.8 2 0 1 1 1 1 1 0 1 1 1 1 1 1 1 1 1 1 1 1 1 1 1 1 2 1 1 2 5 AMPH 7 8 1 BSC 4 1 NA 1 1 -1 1 -1 0 2 2 NA NA NA NA NA NA NA NA NA NA NA 0 2 NA NA NA NA NA NA NA 0.7 0.429
11 66 F MS 0 0 1 2 7 1 1 66 100 3 0 1 NA 1 NA NA 0 0 0 0 1 NA NA NA NA NA NA NA NA NA NA 4 0 2 2 3 2 5 BIRD NA NA NA MS 2 1 NA NA NA NA NA NA NA NA NA NA NA NA NA 0 2 2 0 0 2 2 NA NA NA NA NA NA NA NA NA 1.143 1.333
8 71 M HS 0 0 2 4 6 1 1 19 26.8 3 1 1 1 1 1 1 0 0 0 1 1 1 1 1 1 1 0 0 0 1 1 1 1 3 2 2 2 5 HOMO 5 5 0 HS 3 1 NA NA NA NA NA NA NA 0 2 NA NA NA NA 2 NA NA NA NA NA NA 0 2 NA NA NA NA NA NA NA 1.2 2
3 67 M BSC 0 0 2 5 7 1 1 7 10.4 3 0 NA NA NA NA NA NA NA NA NA NA NA NA NA NA NA 1 NA NA NA NA 2 1 2 2 4 5 5 ALL NA NA NA BSC 4 1 2 1 2 1 2 0 0 NA NA 0 2 1 2 2 2 2 0 NA NA 2 1 2 2 2 2 1 2 0 2 1.4 1.278
4 39 M BSC 0 0 1 4 7 1 1 21 53.8 2 1 1 1 0 1 0 0 1 0 1 1 1 1 0 1 0 1 0 0 1 1 4 0 3 1 2 2 5 PLAN 5 5 0 BSC 4 1 2 NA NA NA NA NA NA NA NA 2 2 2 2 NA NA NA NA NA NA NA NA NA 2 2 1 1 2 2 1 1.75 1.875
40 74 F PS 0 0 1 5 2 0 1 74 100 3 0 0 NA 1 1 NA 0 1 0 0 0 NA NA NA NA NA NA NA NA NA NA NA NA NA NA NA NA NA NA NA NA NA PS 1 1 NA NA NA NA NA NA NA 2 2 2 2 1 2 1 NA NA NA NA NA NA NA NA NA NA NA NA NA NA NA 1.714 1.75
45 69 F MS 0 0 1 5 1 0 1 3 4.3 2 0 1 1 1 1 1 0 0 1 0 0 NA NA NA NA NA NA NA NA NA NA NA NA NA NA NA NA NA NA 5 NA NA MS 2 1 1 1 1 -1 NA NA NA NA NA 2 0 2 2 NA NA NA NA NA NA NA NA NA 0 0 3 1 1 2 2 1.133 1.091
51 66 F HS 0 0 1 5 2 1 1 15 22.7 1 0 1 1 1 1 1 0 0 0 0 0 NA NA NA NA NA NA NA NA NA NA NA NA NA NA NA NA NA NA 4 NA NA HS 3 1 NA NA NA NA NA NA NA NA NA NA NA NA NA NA NA NA NA NA NA NA NA NA 0 2 1 1 2 1 1 1.143 1
65 67 M PS 0 0 1 6 7 1 1 53 79.1 3 1 NA NA NA NA NA NA NA NA NA NA 1 1 1 1 1 1 1 1 1 1 4 0 2 2 2 4 5 BIRD NA 8 NA PS 1 1 NA NA 2 -1 NA NA NA 2 1 2 2 1 2 NA 0 2 3 NA NA 2 0 0 2 2 2 1 2 1 1 1.381 1.357
69 64 F MS 0 0 1 1 2 1 1 2 3.1 2 1 1 1 1 0 1 0 0 0 0 0 NA NA NA NA NA NA NA NA NA NA NA NA NA NA NA NA NA NA 3 NA NA MS 2 1 NA NA NA NA NA NA NA 2 2 NA NA NA NA NA NA NA NA NA NA NA NA NA NA NA NA NA NA NA NA 2 NA
86 86 F PS 0 0 1 1 7 2 1 4 4.7 1 0 1 1 1 1 1 0 1 0 0 0 NA NA NA NA NA NA NA NA NA NA NA NA NA NA NA NA NA NA 5 NA NA PS 1 1 NA NA NA NA NA NA NA NA NA NA NA NA NA NA NA NA NA NA NA NA NA NA NA NA NA NA NA NA NA NA NA
1 45 F NA 0 0 2 3 7 2 0 0 0 0 0 1 1 0 1 1 1 1 1 1 1 1 1 0 1 1 1 1 1 1 1 NA NA NA NA NA 1 5 REPT 8 8 0 NA NA 0 NA 1 1 1 1 0 0 2 2 NA NA NA NA NA NA NA NA NA NA NA NA NA 2 2 2 1 2 1 1 1.267 1
2 52 F BSC 1 1 2 7 7 1 0 0 0 0 0 1 1 NA 1 1 0 1 1 1 1 1 1 0 1 1 1 1 0 1 1 NA NA NA NA NA 2,4 3,5 FUNG 7 7 0 BSC 4 0 NA 1 1 1 1 0 0 2 2 NA NA NA NA NA NA NA NA NA NA NA NA NA 2 2 2 1 2 1 1 1.267 1
5 51 M BSC 0 0 1 6 7 1 0 0 0 0 0 1 1 1 1 1 1 1 1 1 1 1 1 1 1 1 1 1 1 1 1 NA NA NA NA NA 1,2,3,4 5 ARTR 8 8 0 BSC 4 0 NA 2 2 2 1 0 1 2 2 2 2 1 2 2 2 2 3 2 2 2 0 2 2 2 2 1 2 3 2 1.786 1.833
34 68 M BSC 0 0 2 7 1 1 0 0 0 0 1 1 1 1 1 0 0 1 0 1 1 1 1 0 1 0 1 1 0 0 1 NA NA NA NA NA 2 5 FISH 5 6 1 BSC 4 0 NA NA NA NA NA NA NA 2 2 2 2 0 0 2 NA NA NA NA NA NA 2 0 2 2 1 1 2 2 1 1.438 1.222
63 72 F PS 0 0 1 6 6 2 0 0 0 0 0 NA NA NA NA NA NA NA NA NA NA NA NA NA NA NA NA 0 NA NA NA NA NA NA NA NA 1,2 5 ALL NA NA NA PS 1 0 NA 1 1 -1 NA NA NA NA NA NA NA NA NA NA 2 0 3 2 1 2 NA NA NA NA NA NA NA NA NA 1.222 1
48 82 F MS 0 0 2 6 7 1 0 0 0 0 0 1 1 0 1 1 0 1 1 1 1 1 1 0 1 1 1 1 0 1 1 NA NA NA NA NA 4 5 PLAN/FUNG 7 7 0 MS 2 0 1 NA NA NA NA NA NA NA NA NA NA NA NA 2 NA NA NA NA NA NA NA NA 2 2 2 1 2 3 2 1.889 2.25
67 74 M BSC 0 0 2 7 5 1 0 0 0 0 1 1 1 1 1 1 1 1 1 0 1 1 0 1 1 1 1 1 1 1 1 NA NA NA NA NA 1 4 HOMO 8 7 -1 BSC 4 0 NA NA NA NA NA NA NA 2 2 NA NA NA NA NA 2 2 3 2 2 2 0 NA NA NA NA NA NA NA NA 1.889 2.333
68 75 F BSC 1 1 2 7 4 2 0 0 0 0 0 1 1 1 1 1 0 1 1 1 1 1 1 0 1 1 1 1 1 1 1 NA NA NA NA NA 4 2 NA 7 8 1 BSC 4 0 NA NA NA NA NA NA NA 2 2 NA NA NA NA NA 2 2 3 2 2 2 0 NA NA NA NA NA NA NA NA 1.889 2.333
70 27 F BSC 0 0 1 3 7 1 0 0 0 0 0 1 1 1 1 0 0 1 1 1 1 1 0 1 1 1 1 1 1 1 1 NA NA NA NA NA 2 4 BACT 6 7 1 BSC 4 0 NA NA NA NA NA NA NA 2 2 NA NA NA NA 2 2 2 2 2 2 2 NA NA 2 2 2 2 2 0 0 1.75 1.429
71 25 F MSC 1 1 2 6 6 1 0 0 0 0 0 1 1 1 1 1 1 1 0 1 1 1 1 1 1 1 1 1 1 0 1 NA NA NA NA NA 1 3 ARTR 7 8 1 MSC 5 0 NA NA NA NA NA NA NA 2 2 NA NA NA NA NA 2 2 3 2 2 2 NA NA 2 2 3 2 2 3 3 2.267 2.429
102 69 F BSC 0 0 2 2 3 2 0 0 0 0 NA NA NA NA NA NA NA NA NA NA NA 1 1 1 1 0 0 0 0 0 1 NA NA NA NA NA 2 5 PLAN NA 4 NA BSC 4 0 NA 1 1 -1 NA NA NA NA NA NA NA NA NA 2 2 2 NA 2 2 2 NA NA NA NA NA NA NA NA NA 1.444 1
53 74 F BSC 0 0 2 7 1 2 0 0 0 0 1 0 1 0 1 1 0 1 0 1 0 NA NA NA NA NA NA NA NA NA NA NA NA NA NA NA NA NA FISH 4 NA NA BSC 4 0 NA NA NA NA NA NA NA NA NA NA NA NA NA NA NA NA NA NA NA NA NA NA NA NA NA NA NA NA NA NA NA
57 78 F HS 0 0 1 3 7 1 0 0 0 0 1 1 1 1 1 1 0 0 1 1 1 1 1 1 1 1 0 1 0 0 1 NA NA NA NA NA 1 3 BIRD/REPT 6 6 0 HS 3 0 NA NA NA NA NA NA NA -1 2 NA NA NA NA 0 NA NA NA NA NA NA NA NA 2 2 2 2 2 0 2 1.3 1.5
18 52 F BSC 0 0 1 5 7 1 0 0 0 0 0 1 1 1 1 0 0 1 1 1 1 NA NA NA NA NA NA NA NA NA NA NA NA NA NA NA NA NA NA 6 NA NA BSC 4 0 NA NA NA NA NA NA NA NA NA NA NA NA NA NA NA NA NA NA NA NA NA NA NA NA NA NA NA NA NA NA NA
56 80 F HS 0 0 1 6 1 1 0 0 0 0 1 0 1 1 1 1 0 0 0 0 0 1 1 1 1 1 0 0 0 0 0 NA NA NA NA NA 2 4 BIRD 3 4 1 HS 3 0 NA NA NA NA NA NA NA NA NA NA NA NA NA 0 NA NA NA NA NA NA NA NA 2 2 1 2 1 1 2 1.375 1.5
59 40 M MSC 0 0 1 6 7 1 0 0 0 0 0 1 1 NA 1 0 NA 0 0 1 1 1 1 NA 1 0 NA 0 0 1 1 NA NA NA NA NA 2 5 REPT NA NA NA MSC 5 0 NA NA NA NA NA NA NA NA NA NA NA NA NA NA NA NA NA NA NA NA NA NA 2 2 2 2 2 3 2 2.143 2.25
72 65 M BSC 1 0 2 5 7 2 0 0 0 0 1 1 1 0 1 1 0 1 0 1 1 1 1 0 1 1 0 1 0 0 1 NA NA NA NA NA 1 3 EQUI 6 6 0 BSC 4 0 NA NA NA NA NA NA NA NA NA NA NA NA NA NA NA NA NA NA NA NA NA NA NA NA NA NA NA NA NA NA NA
52 27 M BSC 0 0 1 4 3 2 0 0 0 0 0 1 1 0 1 1 1 1 1 0 1 NA NA NA NA NA NA NA NA NA NA NA NA NA NA NA NA NA NA 8 NA NA BSC 4 0 NA NA NA NA NA NA NA NA NA NA NA NA NA NA NA NA NA NA NA NA NA NA NA NA NA NA NA NA NA NA NA
17 69 F BSC 0 0 2 7 7 2 0 0 0 0 0 1 1 0 0 1 1 1 0 0 0 NA NA NA NA NA NA NA NA NA NA NA NA NA NA NA NA NA NA 5 NA NA BSC 4 0 NA NA NA NA NA NA NA NA NA NA NA NA NA NA NA NA NA NA NA NA NA NA NA NA NA NA NA NA NA NA NA
41 26 F MSC 1 0 2 6 7 1 0 0 0 0 NA 1 1 0 1 1 1 1 1 1 1 NA NA NA NA NA NA NA NA NA NA NA NA NA NA NA NA NA NA 8 NA NA MSC 5 0 NA NA NA NA NA NA NA NA NA NA NA NA NA NA NA NA NA NA NA NA NA NA 0 2 0 1 1 0 1 0.714 0.5
44 90 F PS 0 0 2 3 1 0 0 0 0 0 NA 0 1 0 0 0 0 0 0 0 0 NA NA NA NA NA NA NA NA NA NA NA NA NA NA NA NA NA NA 1 NA NA PS 1 0 NA NA NA NA NA NA NA NA NA NA NA NA NA NA NA NA NA NA NA NA NA NA 0 2 0 1 1 0 1 0.714 0.5
50 24 F MSC 1 1 2 2 3 1 0 0 0 0 0 1 1 1 1 0 0 1 1 1 1 NA NA NA NA NA NA NA NA NA NA NA NA NA NA NA NA NA NA 6 NA NA MSC 5 0 NA NA NA NA NA NA NA NA NA NA NA NA NA NA NA NA NA NA NA NA NA NA 0 2 1 1 2 1 1 1.143 1
93 68 F BSC 1 1 2 7 7 2 0 0 0 0 1 1 1 1 1 1 0 1 0 1 1 NA NA NA NA NA NA NA NA NA NA NA NA NA NA NA NA NA NA 6 NA NA BSC 4 0 NA NA NA NA NA NA NA NA NA NA NA NA NA NA NA NA NA NA NA NA NA NA NA NA NA NA NA NA NA NA NA
