# Supplementary material for: evALLution: making basic evolution concepts accessible to people with visual impairment through a multisensory tree of life
Source: Evolution (N Y). 2021 Mar 11;14(1):5. doi: 10.1186/s12052-021-00143-1 (PMC7952356; doi:10.1186/s12052-021-00143-1)
Supplement: Supplementary file 8 — Additional file 8. R code for data analysis. [file 12052_2021_143_MOESM8_ESM.r]

#All anonymized raw data provided in file tableS2_data.txt of Laurentino et al."evALLution: making basic evolution concepts accessible to people with visual impairment through a multisensory tree of life" 

#file<- load the supplementary material 'tableS2_data.txt' 

###################################### WORD ASSOCIATION EXERCISE TGL CODE ######################################

w2<-read.table('file', h=T) #with score

#maximum score a person can have is 40

w2.c<-na.omit(w2) #just make sure the data is clean 
palette(c("cornflowerblue", "black")) #define colors 

#plot
par(mar=c(5,11,2,11), cex.axis=1.17, cex.lab=1.2)
plot(w2.c$WA_SCORE_A~w2.c$WA_SCORE_B, col=as.factor(w2.c$deficiency), pch=16, las=1, xlim=c(0,40), ylim=c(0,40), xlab="Score before the activity", ylab="Score after the activity", cex=1.25)
abline(0,1, lty="dashed", col="grey40", lwd=1.5)
legend("topleft", c("sighted", "visual deficiency"), pch=16, col=c(1:2), bty="n", cex=1.25)
abline(lm(w2.c$WA_SCORE_A ~ w2.c$WA_SCORE_B))
Rsq= round(summary(lm(w2.c$WA_SCORE_A ~ w2.c$WA_SCORE_B))$r.square,2)
legend("bottomright", paste( "R^2 = ", Rsq, sep=""), bty="n", col="black", lty="solid")

#plot with jitter 
par(mar=c(5,11,2,11), cex.axis=1.17, cex.lab=1.2)
plot(jitter(w2.c$WA_SCORE_A)~jitter(w2.c$WA_SCORE_B), col=as.factor(w2.c$deficiency), pch=16, las=1, xlim=c(0,40), ylim=c(0,40), xlab="Score before the activity", ylab="Score after the activity", cex=1.25)
abline(0,1, lty="dashed", col="grey40", lwd=1.5)
legend("topleft", c("sighted", "visual deficiency"), pch=16, col=c(1:2), bty="n", cex=1.25)

#### Plot of basic evolution knowledge assessed by WA score (WA score before the activity) #####
par(mar=c(9,15,10,10))
par(cex.axis=1.4, cex.lab=1.2)
axis(side = 1, lwd = 3)
axis(side = 2, lwd = 3, las=2)
xaxs="i"
plot(w2$WA_SCORE_B~ as.factor(w2$deficiency ), border= c(1,2), xlab="Visual ability", ylab="Basic knowledge (WA)", las=1)
points(as.factor(w2$deficiency ), jitter(w2$WA_SCORE_B), pch=16, col=as.factor(d$deficiency))
abline(h=0, col="grey40", lty="dashed", lwd=1.5)

# Diff test 
shapiro.test(w2$WA_SCORE_B[w2$deficiency == 0])  
shapiro.test(w2$WA_SCORE_B[w2$deficiency == 1]) 
wilcox.test(w2$WA_SCORE_B[w2$deficiency == 0], w2$WA_SCORE_B[w2$deficiency == 1])

#sampling N for people with blindness
w2b<-subset(w2, w2$deficiency==1) 
length(w2b$deficiency)
table(w2b$WA_SCORE_B)

#sampling N for sighted people 
w2n<-subset(w2, w2$deficiency==0)
length(w2n$deficiency)

### FREQUENCY EXPORATION ### 

#How did the words associated with evolution changed overall, across participants?
#a lot of missing data on the after, take with caution!!!

m<-merge(Bef,Aft, by='TRANS')
m$DIFF<-(m$FREQ.y-m$FREQ.x) #calculate the difference between the frequency of association after and before the workshop (after- before), if word was used more then +, if the word association decreased then - 
m$SCORE.x[m$SCORE.x=="-1"]<-3 #substitute score for coloring issues 
m$SCORE.x[m$SCORE.x=="0"]<-4 #substitute score for coloring issues 
palette(c("darkolivegreen3","palegreen3","indianred3","grey")) #Define colors associated with the word scores! 

#Plot
par(mar=c(5,11,2,11), cex.axis=1.17, cex.lab=1.2)
barplot(m$DIFF, names.arg=m$TRANS, col=factor(m$SCORE.x), space=0, horiz=TRUE, las=1, xlim =c(-12, 33), xlab='Difference of the frequency of association')
abline(v=0.0, col = "black", lwd=3)
axis(side = 1, at=c(-12:33), labels= c(-12:33), lwd = 3)


############## MIRRORED HISTOGRAM BY PARTICIPANT GROUP #########################

########## BLIND ##########
m$DIFF_blind<-(m$FREQ_BLIND.y-m$FREQ_BLIND.x)

#calculate the average difference of Correct+Essential terms 
md_d<-subset(m,m$SCORE.x==2)
md_d.v<-mean(md_d$DIFF_blind)

#calculate the average difference of Correct but NON Essential terms 
md_d2<-subset(m,m$SCORE.x==1)
md_d2.v<-mean(md_d2$DIFF_blind)

#calculate the average difference of Inorrect terms
md_d3<-subset(m,m$SCORE.x==3)
md_d3.v<-mean(md_d3$DIFF_blind)

#blind plot 
par(mar=c(5,11,2,11), cex.axis=1.17, cex.lab=1.2)
barplot(m$DIFF_blind, names.arg=m$TRANS, col=factor(m$SCORE.x), space=0, horiz=TRUE, las=1, xlim =c(-12, 50), xlab='Difference of the frequency of association', main='Word diff Blind')
abline(v=0.0, col = "black", lwd=3)
abline(v=md_d.v, col = "palegreen3", lty=2, lwd=3)
abline(v=md_d2.v, col = "darkolivegreen3", lty=2, lwd=3)
abline(v=md_d3.v, col = "indianred3", lty=2, lwd=3)
axis(side = 1, lwd = 3)

########## SIGTHED ##########
m$DIFF_normovis<-(m$FREQ_VISU.y-m$FREQ_VISU.x)

#calculate the average difference of Correct+Essential terms 
md_d<-subset(m,m$SCORE.x==2)
md_d.vn<-mean(md_d$DIFF_normovis)

#calculate the average difference of Correct but NON Essential terms 
md_d2<-subset(m,m$SCORE.x==1)
md_d2.vn<-mean(md_d2$DIFF_normovis)

#calculate the average difference of INCorrect terms
md_d3<-subset(m,m$SCORE.x==3)
md_d3.vn<-mean(md_d3$DIFF_normovis)

#sigthed plot 
par(mar=c(5,11,2,11), cex.axis=1.17, cex.lab=1.2)
barplot(m$DIFF_normovis, names.arg=m$TRANS, col=factor(m$SCORE.x), space=0, horiz=TRUE, las=1, xlim =c(-20, 33), xlab='Difference of the frequency of association', main='Word diff Normovis')
abline(v=0.0, col = "black", lwd=3)
abline(v=md_d.vn, col = "palegreen3", lty=2, lwd=3)
abline(v=md_d2.vn, col = "darkolivegreen3", lty=2, lwd=3)
abline(v=md_d3.vn, col = "indianred3", lty=2, lwd=3)
axis(side = 1, lwd = 3)

################################################ FREQUENCY OF ASSOC OF THE TERMS 4 PANELS ############################################################################# 
wf$SCORE[wf$SCORE=="-1"]<-3 #substitute score for color issues 

palette(c("darkolivegreen3","palegreen3","indianred3","grey")) #Define colors associated with the word scores

#BEFORE FOR BLIND
#calculate the average frequency of association of correct essential terms 
gd<-subset(Bef, Bef$SCORE=="2")
gd_m_bb<-mean(gd$FREQ_BLIND)
#calculate the averaae frequency of association of harmful terms 
bd<-subset(Bef, Bef$SCORE=="3")
bd_m_bb<-mean(bd$FREQ_BLIND)
#plot
Bef<-subset(wf, wf$BEF_AFT=="B")
par(mar=c(5,11,2,11), cex.axis=1.17, cex.lab=1.2)
barplot(Bef$FREQ_BLIND, names.arg=Bef$TRANS, las=1, horiz=TRUE, space=0.2, col=Bef$SCORE, xlab="bef blind")
axis(side = 1, lwd = 3)
abline(v=gd_m_bb, lwd=3.2, lty=2, col="palegreen3")
abline(v=bd_m_bb, lwd=3.2, lty=2, col="indianred3")
axis(side = 1, lwd = 3)
xaxs="i"

#AFTER FOR BLIND
#calculate the average frequency of association of correct essential terms 
gd<-subset(Aft, Aft$SCORE=="2")
gd_m_ba<-mean(gd$FREQ_BLIND)
#cacuate the averae frequency of association of harmful terms 
bd<-subset(Aft, Aft$SCORE=="3")
bd_m_ba<-mean(bd$FREQ_BLIND)
#plot
Aft<-subset(wf, wf$BEF_AFT=='A')
par(mar=c(5,11,2,11), cex.axis=1.17, cex.lab=1.2)
barplot(Aft$FREQ_BLIND, names.arg=Aft$TRANS, las=1, horiz=TRUE, space=0.2, col=Aft$SCORE, xlab="aft blind")
axis(side = 1, lwd = 3)
abline(v=gd_m_ba, lwd=3.2, lty=2, col="palegreen3")
abline(v=bd_m_ba, lwd=3.2, lty=2, col="indianred3")
axis(side = 1, lwd = 3)
xaxs="i"

#BEFORE FOR SIGHTED 
#calculate the average frequency of association of correct essential terms 
gd<-subset(Bef, Bef$SCORE=="2")
gd_m_vb<-mean(gd$FREQ_VISU)
#calculate the average frequency of association of harmful terms 
bd<-subset(Bef, Bef$SCORE=="3")
bd_m_vb<-mean(bd$FREQ_VISU)
#plot
par(mar=c(5,11,2,11), cex.axis=1.17, cex.lab=1.2)
barplot(Bef$FREQ_VISU, names.arg=Bef$TRANS, las=1, horiz=TRUE, space=0.2, col=Bef$SCORE, xlab="bef visu")
axis(side = 1, lwd = 3)
abline(v=gd_m_vb, lwd=3.2, lty=2, col="palegreen3")
abline(v=bd_m_vb, lwd=3.2, lty=2, col="indianred3")
axis(side = 1, lwd = 3)
xaxs="i"

#AFTER FOR SIGHTED
#calculate the average frequency of association of correct essential terms 
gd<-subset(Aft, Aft$SCORE=="2")
gd_m_va<-mean(gd$FREQ_VISU)
#calculate the averaae frequency of association of harmful terms 
bd<-subset(Aft, Aft$SCORE=="3")
bd_m_va<-mean(bd$FREQ_VISU)
#plot
par(mar=c(5,11,2,11), cex.axis=1.17, cex.lab=1.2)
barplot(Aft$FREQ_VISU, names.arg=Aft$TRANS, las=1, horiz=TRUE, space=0.2, col=Aft$SCORE, xlab="aft visu")
axis(side = 1, lwd = 3)
abline(v=gd_m_va, lwd=3.2, lty=2, col="palegreen3")
abline(v=bd_m_va, lwd=3.2, lty=2, col="indianred3")
axis(side = 1, lwd = 3)
xaxs="i"

#PLOT - FIG4
par(mar=c(9,15,10,10))
par(cex.axis=1.7, cex.lab=1.2)
barplot(sel$DIFF, names.arg=sel$TRANS, col=factor(sel$SCORE.x), space=0, horiz=TRUE, las=1, xlim =c(-12, 33), xlab='Difference of the frequency of association')
abline(v=0.0, col = "black", lwd=3)
#axis(side = 1, at=c(-12:33), labels= c(-12:33), lwd = 3)
axis(side = 1, lwd = 3)
xaxs="i"

######################################## ANALYSIS OF BRANCH DATA ########################################

library('plyr')
a<-read.table('file', h=T)

#blind dataset
blnd<-subset(a, d$deficiency==1)
#sighted dataset
vis<-subset(a, d$deficiency==0)

palette(c("cornflowerblue", "black"))

#Overall branch score 
par(mar=c(9,15,10,10))
par(cex.axis=1.4, cex.lab=1.2)
axis(side = 1, lwd = 3)
axis(side = 2, lwd = 3, las=2)
xaxs="i"
plot(a$NORM_BRANCH_SCORE~ as.factor(a$deficiency ), border= c(1,2), xlab="Visual deficiency", ylab="Branch activity score", las=1)
points(as.factor(a$deficiency ), jitter(a$NORM_BRANCH_SCORE), pch=16, col=as.factor(a$deficiency))
abline(h=0, col="grey40", lty="dashed", lwd=1.5)

# Diff test
shapiro.test(a$NORM_BRANCH_SCORE[a$deficiency == 1])  
shapiro.test(a$NORM_BRANCH_SCORE[a$deficiency == 0])  
t.test(a$NORM_BRANCH_SCORE[a$deficiency == 1], a$NORM_BRANCH_SCORE[a$deficiency == 0])

#dev.off()

#Prediction ability
# FIG3C
par(mar=c(9,15,10,10))
par(cex.axis=1.4, cex.lab=1.2)
plot(a$NORM_PRED_SCORE~ as.factor(a$deficiency ), border= c(1,2), xlab="Visual deficiency", ylab="Predictive activity score", las=1)
points(as.factor(a$deficiency ), jitter(a$NORM_PRED_SCORE), pch=16, col=as.factor(a$deficiency))
abline(h=0, col="grey40", lty="dashed", lwd=1.5)
axis(side = 1, lwd = 3)
axis(side = 2, lwd = 3, las=2)
xaxs="i"

# Diff tests  
shapiro.test(a$NORM_PRED_SCORE[a$deficiency == 1])  
shapiro.test(a$NORM_PRED_SCORE[a$deficiency == 0])  
t.test(shapiro.test(a$NORM_PRED_SCORE[a$deficiency == 1]), shapiro.test(a$NORM_PRED_SCORE[a$deficiency == 0]))

#is prediction ability related with access to knowledge (education level)? 

par(mar=c(9,15,10,10))
par(cex.axis=1.4, cex.lab=1.2)
plot(a$NORM_PRED_SCORE ~ a$scolarity3, col=as.factor(a$deficiency), pch=16, las=1, xlab="Education", ylab="Prediction score", cex=1.25)

dev.off()

summary(lm(a$NORM_PRED_SCORE  ~ a$scolarity3)) #no relationship between education level and prediction ability in general 

#plot
plot(a$NORM_PRED_SCORE  ~ a$scolarity3)
abline(lm(a$NORM_PRED_SCORE  ~ a$scolarity3))


summary(lm(blnd$NORM_PRED_SCORE  ~ blnd$scolarity3)) #people with blindness
summary(lm(vis$NORM_PRED_SCORE  ~ vis$scolarity3)) #sighted people 


######################################## MODEL ANALYSIS  #############################################

d<-read.table('file', h=T)

d$EVOscoreB<- rowSums(d[c(16,17,19:23,25)]) #score of the participant, for all evolution related questions (12a:12h, 12j) BEFORE 
d$EVOscoreA<- rowSums(d[c(26,27, 29:33,35)]) #score of the participant, for all evolution related questions (12a:12h, 12j) AFTER


## PREFERENCES: exploration of favorite branches & senses ## 

#Sighted
n<-subset(d, d$deficiency==0)
length(n$branch) #answers: 15
table(n$branch) #scatter 

table(n$sense_info) #Sighted people prefer vision and touch 

#Blind
b<-subset(d, d$deficiency==1)
length(b$branch) #answers: 19
table(b$branch) #5/19 BIRDS

table(b$sense_info) #14/18 people with blindness prefer touch.

###################   EVALUATION OF THE ACTIVITY THROUGH THE T/F QUESTIONS     ################### 

#####  ALL before vs. after
###  check for normal distribution
qqnorm(d$EVOscoreB)
qqnorm(d$EVOscoreA)
hist(d$EVOscoreB, br=20)
hist(d$EVOscoreA, br=20)   
###continue with parametric tests

palette(c("cornflowerblue", "black"))
str(d)

#PLOT WITH JITTER # FIG3b
par(mar=c(10,10,4,2)) #make margins bigger and graph more compact 
par(mgp=c(4.5,1.5,0)) #give space between axis labels and numeration 
par(bg=NA, cex.axis=2, cex.lab=2, las=1) #size of labels
plot(jitter(d$EVOscoreA) ~ jitter(d$EVOscoreB), col=as.factor(d$deficiency), pch=16, las=1, xlim=c(0,9), ylim=c(0,9), xlab="Score before the activity", ylab="Score after the activity", cex=1.25)
abline(0,1, lty="dashed", col="grey", lwd=1.5)
legend("topleft", c("sighted", "visual deficiency"), pch=16, col= c(1:2), bty="n", cex=1.25)
abline(lm(v$EVOscoreA ~ v$EVOscoreB), lwd=2, col="cornflowerblue") #trend sighted
abline(lm(b$EVOscoreA ~ b$EVOscoreB), lwd=2, col="black") #trend blind
Rsqb= round(summary(lm(b$EVOscoreA ~ b$EVOscoreB))$r.square,2) #Rsqr for blind 
Rsqv= round(summary(lm(v$EVOscoreA ~ v$EVOscoreB))$r.square,2) #Rsqr for sighted 
legend( "bottomright", paste( "R^2 = ", Rsqb, sep=""), bty="n", col="black", lty="solid", lwd=2)
legend( "bottomleft", paste( "R^2 = ", Rsqv, sep=""), bty="n", col="cornflowerblue", lty="solid", lwd=2)
axis(1, lwd = 3) #thicker xx ticks
axis(2, lwd = 3) #thicker yy ticks
box(lwd=3) #thicker boarder of box 

# Cor.test  #FIG3b
shapiro.test(b$EVOscoreA)  
shapiro.test(b$EVOscoreB)  
cor.test(b$EVOscoreA, b$EVOscoreB, method = "pearson")  

shapiro.test(v$EVOscoreA)  
shapiro.test(v$EVOscoreB)  
cor.test(v$EVOscoreA, v$EVOscoreB, method = "spearman")  

# Before Vs. After  
shapiro.test(d$EVOscoreA)  
shapiro.test(d$EVOscoreB)  
wilcox.test(d$EVOscoreB, d$EVOscoreA)  


#PLOT WITHOUT JITTER 
plot(d$EVOscoreA ~ d$EVOscoreB, col=as.factor(d$deficiency), pch=16, las=1, xlim=c(0,9), ylim=c(0,9), xlab="Score before the activity", ylab="Score after the activity", cex=1.25)
abline(0,1, lty="dashed", col="grey40", lwd=1.5)
legend("topleft", c("sighted", "visual deficiency"), pch=16, col= c(1:2), bty="n", cex=1.25)
abline(lm(d$EVOscoreA ~ d$EVOscoreB) )
Rsq= round(summary(lm(d$EVOscoreA ~ d$EVOscoreB))$r.square,2)
legend( "bottomright", paste( "R^2 = ", Rsq, sep=""), bty="n", col="black", lty="solid")

summary(lm(d$EVOscoreA ~ d$EVOscoreB)) #performance after is highly correlated with performance before = effect of basal knowledge 


######################### LEARNING SCORE CALCULATION #########################

d$diff_score= d$EVOscoreA-d$EVOscoreB
b$diff_score= b$EVOscoreA-b$EVOscoreB #just blind
n$diff_score= n$EVOscoreA-n$EVOscoreB #just sighted 

#quartz(type="pdf", file="learning_deficiency.pdf") - FIG3a - Learning vs visual ability
#Boxplot
par(mar=c(9,15,10,10))
par(cex.axis=1.4, cex.lab=1.2)
axis(side = 1, lwd = 3)
axis(side = 2, lwd = 3, las=2)
xaxs="i"
plot(d$diff_score~ as.factor(d$deficiency ), border= c(1,2), xlab="Visual ability", ylab="Learning", las=1)
points(as.factor(d$deficiency ), jitter(d$diff_score), pch=16, col=as.factor(d$deficiency))
abline(h=0, col="grey40", lty="dashed", lwd=1.5)

dev.off()

#### Basic evolution knowledge assessed by T/F questions (score before the activity) ####
par(mar=c(9,15,10,10))
par(cex.axis=1.4, cex.lab=1.2)
axis(side = 1, lwd = 3)
axis(side = 2, lwd = 3, las=2)
xaxs="i"
plot(d$EVOscoreB~ as.factor(d$deficiency ), border= c(1,2), xlab="Visual ability", ylab="Basic knowledge (T or F)", las=1)
points(as.factor(d$deficiency ), jitter(d$EVOscoreB), pch=16, col=as.factor(d$deficiency))
abline(h=0, col="grey40", lty="dashed", lwd=1.5)

# Diff tests
shapiro.test(d$EVOscoreB[d$deficiency == 0])  
shapiro.test(d$EVOscoreB[d$deficiency == 1])  
wilcox.test(d$EVOscoreB[d$deficiency == 0], d$EVOscoreB[d$deficiency == 1])

#sampling N for blind
db<-subset(d, d$deficiency==1)
length(db$deficiency)
table(db$EVOscoreB)

#sampling N fir sighted
dv<-subset(d, d$deficiency==0)
length(dv$deficiency)
table(dv$EVOscoreB)

#### Knowledge after 

par(mar=c(9,15,10,10))
par(cex.axis=1.4, cex.lab=1.2)
axis(side = 1, lwd = 3)
axis(side = 2, lwd = 3, las=2)
xaxs="i"
plot(d$EVOscoreA~ as.factor(d$deficiency ), border= c(1,2), xlab="Visual ability", ylab="Basic knowledge (T or F)", las=1)
points(as.factor(d$deficiency ), jitter(d$EVOscoreA), pch=16, col=as.factor(d$deficiency))
abline(h=0, col="grey40", lty="dashed", lwd=1.5)


#### Participant age distribution Histogram ####
require(scales)
par(mar=c(9,15,10,10))
par(cex.axis=1.4, cex.lab=1.2)
hist(d$age[d$deficiency == "1"], br=30, xlim=c(1,100), col=alpha(1, 0.5), las=1, main="Participant age distribution", ylab = 'Participant count', xlab = 'Age')
hist(d$age[d$deficiency == "0"], br=30, add=T, col=alpha(2, 0.5))
abline(v= mean(d$age[d$deficiency == "1"]), lty=2, lwd=2, col=alpha(1, 0.5))
abline(v= mean(d$age[d$deficiency == "0"]), lty=2, lwd=2, col=alpha(2, 0.5))
axis(side = 1, lwd = 3)
axis(side = 2, lwd = 3, las=2)
xaxs="i"

legend("topleft", c("sighted", "visual deficiency"), pch=16, col= c(1:2), bty="n", cex=1.25)

dev.off()

###  look into each question separately:
####  we add the scores, telling us, if a person was right twice, or wrong twice
single_questions1= d[,26:35 ]+d[,16:25 ]

#####  to judge if the person learned or unlearned we use the difference (after - before = if negative= got more questions wrong after the activities) 
single_questions2= d[,26:35 ]-d[,16:25 ]

###  we use this prefix (-/+)  to adjust the sign of the sum accordingly, this allows to see per question if people learned, un-learned or stayed the same
for ( k in 1:10) single_questions1[grep( -1, single_questions2[, k]),k] = -1

#### plot
#quartz(type="pdf", file="visual_vs_not_per_question_panel.pdf")
par(mfrow=c(3,4), mar= c(5,4,3,0))
for( k in 1:10) plot( single_questions1[,k] ~ as.factor(d$deficiency), ylim= c(-1,2), las=1, main=paste(k), ylab="learning", xlab= "visual ability",border=c(1,2) )
dev.off()

# Diff tests  # S4
sigs = c()
for (k in 1:10) {
  if (isTRUE(all.equal( max(single_questions1[d$deficiency == 1, k]), min(single_questions1[d$deficiency == 1, k])) )) {
    normal1 = 0
  } else {
    normal1 = shapiro.test(single_questions1[d$deficiency == 1, k])$p.value
  }
  if (isTRUE(all.equal( max(single_questions1[d$deficiency == 0, k]), min(single_questions1[d$deficiency == 0, k])) )) {
    normal2 = 0
  } else {
    normal2 = shapiro.test(single_questions1[d$deficiency == 0, k])$p.value
  }
  
  if (normal1 < 0.05 | normal2 < 0.05) {
    sig = wilcox.test(single_questions1[d$deficiency == 1, k], single_questions1[d$deficiency == 0, k])$p.value
  } else {
    sig = t.test(single_questions1[d$deficiency == 1, k], single_questions1[d$deficiency == 0, k])$p.value
  }
  sigs = c(sigs, sig)
}
q_values = p.adjust(sigs, method="fdr")
print(q_values)


#TURN EDUCATION LEVEL NUMERIC 
d$scolarity2 = factor(d$scolarity, levels= c("PS", "MS", "HS", "BSC", "MSC"))
d$scolarity3 = as.numeric(d$scolarity2)

d2= d[!is.na(d$scolarity),]

#characterize education level 
b<- subset(d,d$deficiency==1)#only blind
table(b$scolarity2)
v= subset(d,d$deficiency==0) #only sighted 
table(v$scolarity2)


summary(lm(d2$diff_score ~ d2$deficiency * d2$age * d2$scolarity3 * d2$academic_evolution))

plot(d$diff_score ~ d$age)
plot(d$diff_score ~ d$scolarity2)
plot(d$diff_score ~  d$academic_evolution)


# Diff test   # S2a
shapiro.test(d$diff_score[d$deficiency==1])  
shapiro.test(d$diff_score[d$deficiency==0])  
wilcox.test(d$diff_score[d$deficiency==1], d$diff_score[d$deficiency==0])

plot(d2$diff_score ~  d2$scolarity2)

summary(lm(d2$diff_score ~  d2$scolarity3)) # R2 education influence on learning score 
summary(lm(d2$EVOscoreB ~  d2$scolarity3)) # R2 education influence on initial knowledge 
summary(lm(d2$EVOscoreA ~  d2$scolarity3)) # R2 education influence on after knowledge 

###################################################################################################################################
